# Supplementary material for: Determination of Imidazole Dipeptides and Related Amino Acids in Natural Seafoods by Liquid Chromatography–Tandem Mass Spectrometry Using a Pre-Column Derivatization Reagent
Source: Foods. 2024 Jun 20;13(12):1951. doi: 10.3390/foods13121951 (PMC11202704; doi:10.3390/foods13121951)
Supplement: Supplementary file 1 [file foods-13-01951-s001.zip]

Archive with 1 entries (1 files):
- foods-3032645-supplementary.pdf
